# Supplementary material for: Mapping the landscape of HPV integration and characterising virus and host genome interactions in HPV‐positive oropharyngeal squamous cell carcinoma
Source: Clin Transl Med. 2024 Jan 27;14(1):e1556. doi: 10.1002/ctm2.1556 (PMC10819103; doi:10.1002/ctm2.1556)
Supplement: Supplementary file 11 — Detailed information of each sample. [file CTM2-14-e1556-s002.xlsm]

## Sheet: Sheet1
Supplementary Table 1. Detailed informtions of each sample.
	HIVID	Targeted sequencing	Whole exome sequencing	RNA sequencing	HPV integration depth of coverage	Targertd sequencing depth of coverage (FFPE samples)	WES depth of coverage (Tumor)	WES-Depth (Germline tissues)	Clean reads of RNA sequencing	HPV Genome	Used in Figures	Germline tissues
S001#	Y	N	Y	Y	4342.51	NA	308.27	131.94	83294002	AF534061.1	Figure 4A	Blood
S002#	Y	N	Y	Y	4009.91	NA	285.81	139.199	71887072	AF534061.1	Figure 4A	Blood
S003#	Y	Y	N	N	998.83	443.33	NA	NA	NA	AF534061.1	Figure 4A	NA
S004#	Y	Y	N	N	9523.13	412.24	NA	NA	NA	AF534061.1	Figure 4A	NA
S005#	Y	Y	N	N	3669.14	350.25	NA	NA	NA	AF534061.1	Figure 4A	NA
S006#	Y	N	N	N	13663.7	NA	NA	NA	NA	AF534061.1	Figure 4A	NA
S007#	Y	Y	N	N	2991.33	492.55	NA	NA	NA	AF534061.1	Figure 4A	NA
S008#	Y	Y	N	N	1714.53	584.9	NA	NA	NA	AF534061.1	Figure 4A	NA
S009#	Y	Y	N	N	237.91	705.15	NA	NA	NA	AF534061.1	Figure 4A	NA
S010#	Y	Y	N	N	300.97	192.08	NA	NA	NA	AF534061.1	Figure 4A	NA
S011#	Y	N	N	N	2472.03	NA	NA	NA	NA	HQ644236.1	Figure 4A	NA
S012#	Y	Y	N	N	5461.03	513.91	NA	NA	NA	AF534061.1	Figure 4A	NA
S013#	Y	Y	N	N	3634.09	280.38	NA	NA	NA	AF534061.1	Figure 4A	NA
S014#	Y	Y	N	N	228.68	462.18	NA	NA	NA	AF534061.1	Figure 4A	NA
S015#	Y	Y	N	N	1732.78	297.39	NA	NA	NA	AF534061.1	Figure 4A	NA
S016#	Y	Y	N	N	627.3	446.16	NA	NA	NA	AF534061.1	Figure 4A	NA
S017#	Y	N	N	N	14193.7	NA	NA	NA	NA	AF534061.1	Figure 4A	NA
S018#	Y	N	N	N	8399.14	NA	NA	NA	NA	AF534061.1	Figure 4A	NA
S019#	Y	N	N	N	20174.1	NA	NA	NA	NA	AF534061.1	Figure 4A	NA
S020#	Y	Y	N	N	2521.33	295.16	NA	NA	NA	AF534061.1	Figure 4A	NA
S021#	Y	Y	N	N	7239.21	652.9	NA	NA	NA	AF534061.1	Figure 4A	NA
S022#	Y	Y	N	N	134.35	687.44	NA	NA	NA	AF534061.1	Figure 4A	NA
S023#	Y	Y	N	N	1850.22	335.2	NA	NA	NA	AF534061.1	Figure 4A	NA
S024#	Y	Y	N	N	5390.84	827.53	NA	NA	NA	HQ537713.1	Supplementary Figure 3D	NA
S025#	Y	N	N	N	1898.59	NA	NA	NA	NA	AF534061.1	Figure 4A	NA
S026#	Y	Y	N	N	6472.84	598.29	NA	NA	NA	AF534061.1	Figure 4A	NA
S027#	Y	Y	N	N	300.23	582.89	NA	NA	NA	AF534061.1	NA	NA
S028#	Y	Y	N	N	2282.15	597.96	NA	NA	NA	AF534061.1	Figure 4A	NA
S029#	Y	Y	N	N	6017.13	395.03	NA	NA	NA	AF534061.1	Figure 4A	NA
S030#	Y	Y	N	N	3181.91	684.67	NA	NA	NA	AF534061.1	Figure 4A	NA
S031#	Y	Y	N	N	11481.3	241.69	NA	NA	NA	AF534061.1	Figure 4A	NA
S032#	Y	N	N	N	2624.56	NA	NA	NA	NA	GQ180789.1	Supplementary Figure 3B	NA
S033#	Y	Y	N	N	10382.8	607.75	NA	NA	NA	AF534061.1	Figure 4A	NA
S034#	Y	Y	N	N	12484.4	887.33	NA	NA	NA	AF536179.1	Figure 4A	NA
S035#	Y	Y	N	N	10922.6	323.12	NA	NA	NA	AF534061.1	Figure 4A	NA
S036#	Y	Y	N	N	15128.1	350.05	NA	NA	NA	AF534061.1	Figure 4A	NA
S037#	Y	Y	N	N	3071.43	516.23	NA	NA	NA	HQ537691.1	Supplementary Figure 3C	NA
S038#	Y	Y	N	N	1338.29	617.53	NA	NA	NA	GQ180784.1	Supplementary Figure 3B	NA
S039#	Y	Y	N	N	19.6	688.86	NA	NA	NA	AF125673.1	Figure 4A	NA
S040#	Y	Y	N	N	8948.3	288.46	NA	NA	NA	AF534061.1	Figure 4A	NA
S041#	Y	Y	N	N	111.92	169.73	NA	NA	NA	AF534061.1	Figure 4A	NA
S042#	Y	Y	N	N	261.47	230.98	NA	NA	NA	AF534061.1	Figure 4A	NA
S043#	Y	Y	N	N	700.14	689.9	NA	NA	NA	AF534061.1	Figure 4A	NA
S044#	Y	N	N	N	923.47	NA	NA	NA	NA	AF534061.1	Figure 4A	NA
S045#	Y	Y	N	N	1297.36	442.79	NA	NA	NA	AF534061.1	NA	NA
S046#	Y	Y	N	N	881.15	582.06	NA	NA	NA	AF534061.1	Figure 4A	NA
S047#	Y	Y	N	N	1526.16	327.4	NA	NA	NA	AF534061.1	Figure 4A	NA
S048#	Y	Y	N	N	5228.98	254.96	NA	NA	NA	AF534061.1	Figure 4A	NA
S049#	Y	N	Y	Y	1664.37	NA	273.984	156.889	77831962	AF534061.1	Figure 4A	Blood
S050#	Y	N	N	N	1817.5	NA	NA	NA	NA	AF534061.1	Figure 4A	NA
S054#	Y	N	N	N	13803.5	NA	NA	NA	NA	AF534061.1	Figure 4A	NA
S055#	Y	N	N	N	21968.1	NA	NA	NA	NA	AF534061.1	NA	NA
S056#	Y	N	N	N	15050.8	NA	NA	NA	NA	AF534061.1	Figure 4A	NA
S057#	Y	N	N	N	9950.14	NA	NA	NA	NA	NC001526.4	Supplementary Figure 3A	NA
S058#	Y	N	N	N	208.66	NA	NA	NA	NA	AF534061.1	Figure 4A	NA
S059#	Y	N	N	N	3435.9	NA	NA	NA	NA	HQ644236.1	Figure 4A	NA
S060#	Y	N	N	N	1217.59	NA	NA	NA	NA	AF534061.1	NA	NA
S061#	Y	N	N	N	7945.42	NA	NA	NA	NA	NC001526.4	Supplementary Figure 3A	NA
S062#	Y	N	N	N	21346.7	NA	NA	NA	NA	AF534061.1	Figure 4A	NA
S063#	Y	N	N	N	6218.8	NA	NA	NA	NA	AF534061.1	Figure 4A	NA
S064#	Y	N	N	N	14796.2	NA	NA	NA	NA	AF534061.1	Figure 4A	NA
S065#	Y	N	N	N	10748.1	NA	NA	NA	NA	AF534061.1	Figure 4A	NA
S066#	Y	N	N	N	1137.99	NA	NA	NA	NA	AF534061.1	Figure 4A	NA
S067#	Y	N	N	N	8677.11	NA	NA	NA	NA	AF534061.1	Figure 4A	NA
S068#	Y	N	Y	Y	11295.4	NA	334.459	166.423	89746976	AF534061.1	Figure 4A	NA
S069#	Y	N	Y	Y	18580.9	NA	289.605	135.959	79296566	AF534061.1	Figure 4A	NA
S070#	Y	N	Y	Y	13348.8	NA	286.442	150.586	68712504	AF534061.1	Figure 4A	NA
S071#	Y	N	Y	Y	22353.4	NA	411.429	163.15	79374016	AF534061.1	Figure 4A	NA
S072#	Y	N	Y	Y	21540.9	NA	283.693	139.084	89201952	AF534061.1	Figure 4A	NA
S073#	Y	N	N	N	1062.53	NA	NA	NA	NA	AF534061.1	Figure 4A	NA
S074#	Y	N	N	N	3118.43	NA	NA	NA	NA	AF534061.1	Figure 4A	NA
S075#	Y	N	N	N	22574.1	NA	NA	NA	NA	AF534061.1	Figure 4A	NA
S076#	Y	N	N	N	9431.66	NA	NA	NA	NA	AF534061.1	Figure 4A	NA
S077#	Y	N	N	N	20554	NA	NA	NA	NA	AF534061.1	Figure 4A	NA
S078#	Y	N	Y	Y	19215.5	NA	286.486	132.948	70011842	NC001526.4	Supplementary Figure 3A	Blood
S079#	Y	N	N	N	2889.47	NA	NA	NA	NA	AF534061.1	NA	NA
S080#	Y	N	N	N	20873.7	NA	NA	NA	NA	AF534061.1	Figure 4A	NA
S081#	Y	N	N	N	12555.5	NA	NA	NA	NA	AF534061.1	Figure 4A	NA
S082#	Y	N	N	N	32169.5	NA	NA	NA	NA	AF534061.1	Figure 4A	NA
S083#	Y	N	N	N	5677.13	NA	NA	NA	NA	AF534061.1	Figure 4A	NA
S084#	Y	N	N	N	1938.82	NA	NA	NA	NA	AF534061.1	Figure 4A	NA
S085#	Y	N	N	N	4695.35	NA	NA	NA	NA	AY262282.1	Supplementary Figure 3B	NA
S086#	Y	N	N	N	75.27	NA	NA	NA	NA	AF534061.1	NA	NA
S087#	Y	N	N	N	3084.57	NA	NA	NA	NA	AF534061.1	Figure 4A	NA
S088#	Y	N	N	N	8509.08	NA	NA	NA	NA	AF534061.1	Figure 4A	NA
S089#	Y	N	N	N	9881.31	NA	NA	NA	NA	HQ644236.1	Figure 4A	NA
S090#	Y	N	N	N	18665.5	NA	NA	NA	NA	AF534061.1	Figure 4A	NA
S091#	Y	N	Y	Y	18649.4	NA	267.107	146.673	62020530	AF534061.1	Figure 4A	Blood
S092#	Y	N	Y	Y	22412.6	NA	268.887	142.102	67122188	AF534061.1	Figure 4A	Blood
S093#	Y	N	Y	Y	428.54	NA	285.858	149.765	70599798	AF534061.1	Figure 4A	Blood
S094#	Y	N	Y	Y	10402	NA	273.341	144.487	79011830	AF534061.1	Figure 4A	Blood
S095#	Y	N	N	N	988.03	NA	NA	NA	NA	AY262282.1	Supplementary Figure 3B	NA
S096#	Y	N	N	N	2241.75	NA	NA	NA	NA	AF534061.1	Figure 4A	NA
S097#	Y	N	Y	Y	744.88	NA	282.349	158.744	71631686	GQ180789.1	Supplementary Figure 3B	Blood
S098#	Y	N	Y	N	10194.7	NA	300.046	151.446	NA	AF534061.1	Figure 4A	Blood
S099#	Y	N	Y	Y	957.55	NA	274.035	145.846	69538024	AF534061.1	Figure 4A	Blood
S100#	Y	N	Y	Y	15171.2	NA	291.249	143.691	65077734	AF534061.1	Figure 4A	Blood
S101#	Y	N	Y	Y	2760.2	NA	275.651	150.152	62429708	AF534061.1	Figure 4A	Blood
S102#	Y	N	Y	Y	17256.4	NA	277.353	143.211	66221830	HQ644236.1	Figure 4A	Normal epithelium
S103#	Y	N	Y	Y	16279.8	NA	311.463	174.819	89845432	AF125673.1	Figure 4A	Blood
S104#	Y	N	Y	Y	3741.18	NA	302.193	188.377	91780004	AF534061.1	Figure 4A	Blood
S105#	Y	N	Y	N	16751.5	NA	290.513	171.676	109558848	AF534061.1	Figure 4A	Blood
S106#	Y	N	Y	N	15928.1	NA	295.118	181.78	NA	AF125673.1	Figure 4A	Blood
S107#	Y	N	Y	Y	19305	NA	310.563	177.838	NA	AF534061.1	Figure 4A	Normal epithelium
S108#	Y	N	Y	Y	15884.5	NA	273.075	192.319	79690040	AF534061.1	Figure 4A	Blood
S109#	Y	N	Y	Y	30283.7	NA	309.108	159.252	71023118	AF534061.1	Figure 4A	Blood
S110#	Y	N	Y	Y	18856.2	NA	304.151	169.129	106062420	AF534061.1	Figure 4A	Blood
S111#	Y	N	Y	Y	36.98	NA	273.567	152.586	93744376	AF534061.1	Figure 4A	Blood
S112#	Y	N	Y	Y	20141.8	NA	303.516	168.249	82495776	AF534061.1	Figure 4A	Blood
	"Y" indicates the sample received this detection method while "N" indicated the dample did not receive this method
