# Supplementary material for: Mapping the landscape of HPV integration and characterising virus and host genome interactions in HPV‐positive oropharyngeal squamous cell carcinoma
Source: Clin Transl Med. 2024 Jan 27;14(1):e1556. doi: 10.1002/ctm2.1556 (PMC10819103; doi:10.1002/ctm2.1556)
Supplement: Supplementary file 12 — Gene list of the cancer panel containing 605 cancer‐related genes [file CTM2-14-e1556-s013.xlsm]

## Sheet: Sheet1
Supplementary Table 2. Gene list of the cancer panel containing 605 cancer-related genes
ABL1	CARM1	DNMT3B	FGFR1	ICOSLG	MAPK3	NUTM1
ABL2	CASP8	DOT1L	FGFR2	ID3	MAPKAP1	P2RY8
ABRAXAS1	CBFB	DROSHA	FGFR3	IDH1	MAX	PAK1
ACVR1	CBL	DUSP4	FGFR4	IDH2	MCL1	PAK3
ACVR1B	CCND1	E2F3	FH	IFNGR1	MDC1	PAK5
ADGRA2	CCND2	EED	FLCN	IGF1	MDM2	PALB2
AGO2	CCND3	EGFL7	FLT1	IGF1R	MDM4	PARP1
AKT1	CCNE1	EGFR	FLT3	IGF2	MED12	PARP2
AKT2	CCNQ	EIF1AX	FLT4	IKBKE	MEF2B	PARP3
AKT3	CD22	EIF4A2	FOXA1	IKZF1	MEN1	PAX5
ALK	CD274	EIF4E	FOXL2	IL10	MERTK	PAX8
ALOX12B	CD276	ELF3	FOXO1	IL7R	MET	PBRM1
AMER1	CD70	ELOC	FOXP1	INHA	MGA	PDCD1
ANKRD11	CD74	EMSY	FRS2	INHBA	MITF	PDCD1LG2
APC	CD79A	EP300	FUBP1	INPP4A	MKNK1	PDGFRA
AR	CD79B	EPAS1	FYN	INPP4B	MLH1	PDGFRB
ARAF	CDC42	EPCAM	GABRA6	INPPL1	MPL	PDK1
ARFRP1	CDC73	EPHA3	GATA1	INSR	MRE11	PDPK1
ARID1A	CDH1	EPHA5	GATA2	IRF2	MSH2	PGR
ARID1B	CDK12	EPHA7	GATA3	IRF4	MSH3	PHOX2B
ARID2	CDK4	EPHB1	GATA4	IRS1	MSH6	PIK3C2B
ARID5B	CDK6	EPHB4	GATA6	IRS2	MSI1	PIK3C2G
ASXL1	CDK8	ERBB2	GID4	JAK1	MSI2	PIK3C3
ASXL2	CDKN1A	ERBB3	GLI1	JAK2	MST1	PIK3CA
ATM	CDKN1B	ERBB4	GNA11	JAK3	MST1R	PIK3CB
ATR	CDKN2A	ERCC2	GNA13	JUN	MTAP	PIK3CD
ATRX	CDKN2B	ERCC3	GNAQ	KAT6A	MTOR	PIK3CG
AURKA	CDKN2C	ERCC4	GNAS	KDM5A	MUTYH	PIK3R1
AURKB	CEBPA	ERCC5	GPS2	KDM5C	MYB	PIK3R2
AXIN1	CENPA	ERF	GREM1	KDM6A	MYC	PIK3R3
AXIN2	CHD2	ERG	GRIN2A	KDR	MYCL	PIM1
AXL	CHD4	ERRFI1	GRM3	KEAP1	MYCN	PLCG2
B2M	CHEK1	ESR1	GSK3B	KEL	MYD88	PLK2
BABAM1	CHEK2	ETV1	H3F3A	KIT	MYOD1	PMAIP1
BAP1	CIC	ETV4	H3F3B	KLF4	NBN	PMS1
BARD1	CREBBP	ETV5	H3F3C	KLHL6	NCOA3	PMS2
BBC3	CRKL	ETV6	HDAC1	KMT2A	NCOR1	PNRC1
BCL10	CRLF2	EWSR1	HGF	KMT2B	NEGR1	POLD1
BCL2	CSDE1	EZH1	HIST1H1C	KMT2C	NF1	POLE
BCL2L1	CSF1R	EZH2	HIST1H2BD	KMT2D	NF2	PPARG
BCL2L11	CSF3R	EZR	HIST1H3A	KMT5A	NFE2L2	PPM1D
BCL2L2	CTCF	FAM46C	HIST1H3B	KNSTRN	NFKBIA	PPP2R1A
BCL6	CTLA4	FANCA	HIST1H3C	KRAS	NKX2-1	PPP2R2A
BCOR	CTNNA1	FANCC	HIST1H3D	LATS1	NKX3-1	PPP4R2
BCORL1	CTNNB1	FANCD2	HIST1H3E	LATS2	NOTCH1	PPP6C
BCR	CUL3	FANCE	HIST1H3F	LMO1	NOTCH2	PRDM1
BIRC3	CUL4A	FANCF	HIST1H3G	LRP1B	NOTCH3	PRDM14
BLM	CXCR4	FANCG	HIST1H3H	LTK	NOTCH4	PREX2
BMPR1A	CYLD	FANCL	HIST1H3I	LYN	NPM1	PRKAR1A
BRAF	CYP17A1	FAS	HIST1H3J	LZTR1	NRAS	PRKCI
BRCA1	CYSLTR2	FAT1	HIST2H3C	MAF	NSD1	PRKD1
BRCA2	DAXX	FBXW7	HIST2H3D	MAGI2	NSD2	PRKDC
BRD4	DCUN1D1	FGF10	HIST3H3	MALT1	NSD3	PRKN
BRIP1	DDR1	FGF12	HLA-A	MAP2K1	NT5C2	PRSS8
BTG1	DDR2	FGF14	HLA-B	MAP2K2	NTHL1	PTCH1
BTG2	DICER1	FGF19	HNF1A	MAP2K4	NTRK1	PTEN
BTK	DIS3	FGF23	HOXB13	MAP3K1	NTRK2	PTP4A1
CALR	DNAJB1	FGF3	HRAS	MAP3K13	NTRK3	PTPN11
CARD11	DNMT1	FGF4	HSD3B1	MAP3K14	NUF2	PTPRD
VEGFA	DNMT3A	FGF6	HSP90AA1	MAPK1	NUP93	PTPRO
SLIT2	TSC1	TPMT	SMARCA4	UGT1A1	SNCAIP	WISP3
SLX4	TSC2	TYMS	SMARCB1	UPF1	SOCS1	WT1
SMAD2	TSHR	UGT1A1	SMARCD1	VEGFA	SOS1	WWTR1
SMAD3	TYRO3	UGT1A7	SMO	VHL	SOX10	XIAP
SMAD4	U2AF1	UMPS	SMYD3	VTCN1	SOX17	XPO1
SRC	ZNF703	STAT5B	CD3EAP	SYK	CYP2C8	TIPARP
SRSF2	ABCC1	STK11	COMT	TAF1	CYP2D6	TERC
STAG2	ABCC2	STK19	CSDE1	TAP1	CYP3A4	TERT
STAT3	ABCC4	STK40	CTNNB1	TAP2	CYP3A5	TET1
STAT4	ABCG2	SUFU	CYP2B6	TBX3	DPYD	TET2
STAT5A	CCND1	SUZ12	CYP2C19	TCF3	ERCC1	TGFBR1
TMEM127	LRP2	TOP2A	PTGS2	TCF7L2	ERCC2	TGFBR2
TMPRSS2	MTHFR	TP53	SLC19A1	TEK	ESR1	XRCC2
TNFAIP3	NOS3	TP53BP1	SLC22A2	TRAF2	TOP1	YAP1
TNFRSF14	PIK3CA	TP63	SLCO1B3	TRAF7	TP53	YES1
TOP1	PTEN	TPMT	SOD2	GSTP1	GGH	GSTM3
PTPRS	PTPRT	QKI	RAB35	RAC1	RAC2	RAD21
RAD50	RAD51	RAD51B	RAD51C	RAD51D	RAD52	RAD54L
RAF1	RANBP2	RARA	RASA1	RB1	RBM10	RECQL
RECQL4	REL	RET	RFWD2	RHEB	RHOA	RICTOR
RIT1	RNF43	ROS1	RPS6KA4	RPS6KB2	RPTOR	RRAGC
RRAS	RRAS2	RSPO2	RTEL1	RUNX1	RUNX1T1	RXRA
RYBP	SDC4	SDHA	SDHAF2	SDHB	SDHC	SDHD
SESN1	SESN2	SESN3	SETD2	SF3B1	SGK1	SH2B3
SH2D1A	SHOC2	SHQ1	SLC34A2	SOX2	SOX9	SPEN
SPOP	SPRED1	SPTA1	ESR2	FCGR3A	FGFR4	GATA3
ZBTB2	ZFHX3	ZNF217
