# Supplementary material for: Mapping the landscape of HPV integration and characterising virus and host genome interactions in HPV‐positive oropharyngeal squamous cell carcinoma
Source: Clin Transl Med. 2024 Jan 27;14(1):e1556. doi: 10.1002/ctm2.1556 (PMC10819103; doi:10.1002/ctm2.1556)
Supplement: Supplementary file 15 — Number of breakpoints in each viral gene [file CTM2-14-e1556-s009.xlsm]

## Sheet: Supplementary Table 3
Supplementary Table 5. Number of breakpoints in each viral gene
Viral genes expression level	Subtype of viral genes	Number of breakpoints
High_Expression	E1	5106
Low_Expression	E1	1591
High_Expression	E2	736
Low_Expression	E2	253
High_Expression	E4	559
Low_Expression	E4	180
High_Expression	E5	644
Low_Expression	E5	206
High_Expression	E6	454
Low_Expression	E6	177
High_Expression	E7	269
Low_Expression	E7	105
High_Expression	L1	5929
Low_Expression	L1	1889
High_Expression	L2	4180
Low_Expression	L2	1341
